# Supplementary material for: Dead or Alive? Identification of Postmortem Blood Through Detection of D-Dimer
Source: Biology (Basel). 2025 Jun 28;14(7):784. doi: 10.3390/biology14070784 (PMC12292195; doi:10.3390/biology14070784)
Supplement: Supplementary file 1 [file biology-14-00784-s001.zip]

Archive with 1 entries (1 files):
- biology-3707891-supplementary.pdf
